# Supplementary material for: Machine-Learning-Based Diagnostics of Cardiac Sarcoidosis Using Multi-Chamber Wall Motion Analyses
Source: Diagnostics (Basel). 2023 Jul 20;13(14):2426. doi: 10.3390/diagnostics13142426 (PMC10377893; doi:10.3390/diagnostics13142426)
Supplement: Supplementary file 1 [file diagnostics-13-02426-s001.zip]

Archive with 3 entries (3 files):
- S1_CTRL_CMR+_CMR-.pdf
- S2_CTRL_CS_matrix.pdf
- S3_CMR+_CMR-_matrix.pdf
